# Supplementary material for: Validity of Linear and Nonlinear Measures of Gait Variability to Characterize Aging Gait with a Single Lower Back Accelerometer
Source: Sensors (Basel). 2024 Nov 21;24(23):7427. doi: 10.3390/s24237427 (PMC11644259; doi:10.3390/s24237427)
Supplement: Supplementary file 1 [file sensors-24-07427-s001.zip]

Archive with 2 entries (2 files):
- Supplementary_Figures.pdf
- Supplementary_Statistics.pdf
